# Supplementary material for: Development and validation of cuproptosis-related gene signature in the prognostic prediction of liver cancer
Source: Front Oncol. 2022 Aug 12;12:985484. doi: 10.3389/fonc.2022.985484 (PMC9413147; doi:10.3389/fonc.2022.985484)
Supplement: Supplementary file 1 [file Table_1.csv]

Supplemental Table 1. Cuproptosis-related genes.
gene_name
NFE2L2
NLRP3
ATP7B
ATP7A
SLC31A1
FDX1
LIAS
LIPT1
LIPT2
DLD
DLAT
PDHA1
PDHB
MTF1
GLS
CDKN2A
DBT
GCSH
DLST
